# Supplementary material for: Infrageneric Plastid Genomes of Cotoneaster (Rosaceae): Implications for the Plastome Evolution and Origin of C. wilsonii on Ulleung Island
Source: Genes (Basel). 2022 Apr 21;13(5):728. doi: 10.3390/genes13050728 (PMC9141645; doi:10.3390/genes13050728)
Supplement: Supplementary file 1 [file genes-13-00728-s001.zip]

Archive with 1 entries (1 files):
- genes-1604942-supplementary.xlsx
