# Supplementary material for: Infrageneric Plastid Genomes of Cotoneaster (Rosaceae): Implications for the Plastome Evolution and Origin of C. wilsonii on Ulleung Island
Source: Genes (Basel). 2022 Apr 21;13(5):728. doi: 10.3390/genes13050728 (PMC9141645; doi:10.3390/genes13050728)
Supplement: Supplementary file 1 [file genes-13-00728-s001.zip › genes-1604942-supplementary.xlsx]

## Sheet: Table S1
Table S1. List of seven Cotoneaster species obtained from Arnold Arboretum, Harvard University. NA = not available
Taxa	Plant ID	Collector &	Geographical Source
		Collector number
C. dielsianus E. Pritzel	13428*B	Wilson E. H, 466 & 466A	China: W. Hubei (Changyang Hsien)
C. hebephyllus Diels	68-85*A	Hylmö B., 26700	Sweden: From a cultivated plant not of known wild origin
C. integerrimus Medikus	1234-82*C	Lavallee A., NA	France: From a cultivated plant not of known wild origin
C. mongolicus Pojarkova	1007-86*A	NA	China: N. Guandong
C. multiflorus Popov	11334*A	Purdom, W., 578A	China: Shaanxi
C. submultiflorus Popov	208-2000*A	NA	China: Gansu (Mt. Maiji)
C. tenuipes Rehder & E.H.Wilson	7276*A	Wilson E.H., 4544	China: W. Sichuan (Sung-pan Ting)

## Sheet: Table S2
Table S2. The codon usage and codon-anticodon recognition pattern for tRNA in the 15 Cotoneaster plastomes
Cotoneaster conspicuus					Cotoneaster dielsianus					Cotoneaster foveolatus					Cotoneaster franchetii					Cotoneaster hebephyllus					Cotoneaster horizontalis					Cotoneaster integerrimus					Cotoneaster microphyllus					Cotoneaster mongolicus					Cotoneaster multiflorus
Codon (Amino Acid)	Count	RSCU	tRNA		Codon (Amino Acid)	Count	RSCU	tRNA		Codon (Amino Acid)	Count	RSCU	tRNA		Codon (Amino Acid)	Count	RSCU	tRNA		Codon (Amino Acid)	Count	RSCU	tRNA		Codon (Amino Acid)	Count	RSCU	tRNA		Codon (Amino Acid)	Count	RSCU	tRNA		Codon (Amino Acid)	Count	RSCU	tRNA		Codon (Amino Acid)	Count	RSCU	tRNA		Codon (Amino Acid)	Count	RSCU	tRNA
UUU(F)	961	1.3			UUU(F)	964	1.3			UUU(F)	962	1.3			UUU(F)	962	1.3			UUU(F)	963	1.3			UUU(F)	977	1.3			UUU(F)	970	1.3			UUU(F)	959	1.3			UUU(F)	971	1.31			UUU(F)	969	1.31
UUC(F)	515	0.7	trnF-GAA tRNA		UUC(F)	515	0.7	trnF-GAA tRNA		UUC(F)	514	0.7	trnF-GAA tRNA		UUC(F)	516	0.7	trnF-GAA tRNA		UUC(F)	515	0.7	trnF-GAA tRNA		UUC(F)	525	0.7	trnF-GAA tRNA		UUC(F)	518	0.7	trnF-GAA tRNA		UUC(F)	515	0.7	trnF-GAA tRNA		UUC(F)	511	0.69	trnF-GAA tRNA		UUC(F)	512	0.69	trnF-GAA tRNA
UUA(L)	883	1.93	trnL-UAA tRNA		UUA(L)	890	1.93	trnL-UAA tRNA		UUA(L)	885	1.93	trnL-UAA tRNA		UUA(L)	883	1.93	trnL-UAA tRNA		UUA(L)	890	1.94	trnL-UAA tRNA		UUA(L)	905	1.94	trnL-UAA tRNA		UUA(L)	895	1.94	trnL-UAA tRNA		UUA(L)	886	1.93	trnL-UAA tRNA		UUA(L)	893	1.93	trnL-UAA tRNA		UUA(L)	891	1.93	trnL-UAA tRNA
UUG(L)	570	1.24	trnL-CAA tRNA		UUG(L)	569	1.24	trnL-CAA tRNA		UUG(L)	567	1.24	trnL-CAA tRNA		UUG(L)	569	1.24	trnL-CAA tRNA		UUG(L)	568	1.24	trnL-CAA tRNA		UUG(L)	573	1.23	trnL-CAA tRNA		UUG(L)	570	1.24	trnL-CAA tRNA		UUG(L)	569	1.24	trnL-CAA tRNA		UUG(L)	572	1.24	trnL-CAA tRNA		UUG(L)	573	1.24	trnL-CAA tRNA
CUU(L)	581	1.27			CUU(L)	586	1.27			CUU(L)	581	1.27			CUU(L)	581	1.27			CUU(L)	585	1.27			CUU(L)	591	1.27			CUU(L)	587	1.27			CUU(L)	580	1.27			CUU(L)	585	1.27			CUU(L)	586	1.27
CUC(L)	181	0.4			CUC(L)	182	0.4			CUC(L)	183	0.4			CUC(L)	182	0.4			CUC(L)	181	0.39			CUC(L)	187	0.4			CUC(L)	184	0.4			CUC(L)	181	0.4			CUC(L)	184	0.4			CUC(L)	183	0.4
CUA(L)	359	0.78	trnL-UAG tRNA		CUA(L)	360	0.78			CUA(L)	358	0.78	trnL-UAG tRNA		CUA(L)	358	0.78	trnL-UAG tRNA		CUA(L)	360	0.78			CUA(L)	364	0.78	trnL-UAG tRNA		CUA(L)	360	0.78			CUA(L)	359	0.78	trnL-UAG tRNA		CUA(L)	361	0.78			CUA(L)	360	0.78
CUG(L)	174	0.38			CUG(L)	173	0.38			CUG(L)	174	0.38			CUG(L)	174	0.38			CUG(L)	173	0.38			CUG(L)	179	0.38			CUG(L)	173	0.37			CUG(L)	173	0.38			CUG(L)	174	0.38			CUG(L)	173	0.38
AUU(I)	1105	1.47			AUU(I)	1115	1.47			AUU(I)	1108	1.47			AUU(I)	1106	1.47			AUU(I)	1114	1.47			AUU(I)	1126	1.47			AUU(I)	1125	1.47			AUU(I)	1107	1.47			AUU(I)	1125	1.48			AUU(I)	1125	1.48
AUC(I)	433	0.58	trnI-GAU tRNA		AUC(I)	436	0.57	trnI-GAU tRNA		AUC(I)	430	0.57	trnI-GAU tRNA		AUC(I)	432	0.58	trnI-GAU tRNA		AUC(I)	436	0.57	trnI-GAU tRNA		AUC(I)	439	0.57	trnI-GAU tRNA		AUC(I)	439	0.57	trnI-GAU tRNA		AUC(I)	430	0.57	trnI-GAU tRNA		AUC(I)	437	0.57	trnI-GAU tRNA		AUC(I)	436	0.57	trnI-GAU tRNA
AUA(I)	714	0.95			AUA(I)	726	0.96			AUA(I)	717	0.95			AUA(I)	714	0.95			AUA(I)	725	0.96			AUA(I)	726	0.95			AUA(I)	727	0.95			AUA(I)	718	0.96			AUA(I)	722	0.95			AUA(I)	721	0.95
AUG(M)	617	1	trnM-CAU/trnI-CAU/trnFM-CAU		AUG(M)	616	1	trnfM-CAU/ trnI-CAU/trnM-CAU		AUG(M)	615	1	trnM-CAU/trnI-CAU/trnFM-CAU		AUG(M)	617	1	trnM-CAU/trnI-CAU/trnFM-CAU		AUG(M)	615	1	trnfM-CAU/ trnI-CAU/trnM-CAU		AUG(M)	629	1	trnM-CAU/trnI-CAU/trnFM-CAU		AUG(M)	620	1	trnfM-CAU/ trnI-CAU/trnM-CAU		AUG(M)	616	1	trnM-CAU/trnI-CAU/trnFM		AUG(M)	620	1	trnfM-CAU/ trnI-CAU/trnM-CAU		AUG(M)	619	1	trnfM-CAU/ trnI-CAU/trnM-CAU
GUU(V)	514	1.46			GUU(V)	523	1.46			GUU(V)	515	1.46			GUU(V)	514	1.46			GUU(V)	521	1.45			GUU(V)	523	1.44			GUU(V)	521	1.45			GUU(V)	515	1.46			GUU(V)	520	1.45			GUU(V)	521	1.45
GUC(V)	157	0.44	trnV-GAC tRNA		GUC(V)	161	0.45	trnV-GAC tRNA		GUC(V)	156	0.44	trnV-GAC tRNA		GUC(V)	157	0.44	trnV-GAC tRNA		GUC(V)	161	0.45	trnV-GAC tRNA		GUC(V)	165	0.46	trnV-GAC tRNA		GUC(V)	162	0.45	trnV-GAC tRNA		GUC(V)	156	0.44	trnV-GAC tRNA		GUC(V)	162	0.45	trnV-GAC tRNA		GUC(V)	162	0.45	trnV-GAC tRNA
GUA(V)	544	1.54	trnV-UAC tRNA		GUA(V)	551	1.53	trnV-UAC tRNA		GUA(V)	544	1.54	trnV-UAC tRNA		GUA(V)	544	1.54	trnV-UAC tRNA		GUA(V)	550	1.53	trnV-UAC tRNA		GUA(V)	555	1.53	trnV-UAC tRNA		GUA(V)	553	1.54	trnV-UAC tRNA		GUA(V)	544	1.54	trnV-UAC tRNA		GUA(V)	552	1.54	trnV-UAC tRNA		GUA(V)	550	1.53	trnV-UAC tRNA
GUG(V)	198	0.56			GUG(V)	202	0.56			GUG(V)	199	0.56			GUG(V)	198	0.56			GUG(V)	202	0.56			GUG(V)	205	0.57			GUG(V)	201	0.56			GUG(V)	199	0.56			GUG(V)	200	0.56			GUG(V)	201	0.56
Codon (Amino Acid)	Count	RSCU	tRNA		Codon (Amino Acid)	Count	RSCU	tRNA		Codon (Amino Acid)	Count	RSCU	tRNA		Codon (Amino Acid)	Count	RSCU	tRNA		Codon (Amino Acid)	Count	RSCU	tRNA		Codon (Amino Acid)	Count	RSCU	tRNA		Codon (Amino Acid)	Count	RSCU	tRNA		Codon (Amino Acid)	Count	RSCU	tRNA		Codon (Amino Acid)	Count	RSCU	tRNA		Codon (Amino Acid)	Count	RSCU	tRNA
UCU(S)	558	1.67			UCU(S)	571	1.69			UCU(S)	560	1.68			UCU(S)	558	1.67			UCU(S)	570	1.69			UCU(S)	573	1.69			UCU(S)	570	1.69			UCU(S)	560	1.68			UCU(S)	573	1.7			UCU(S)	569	1.69
UCC(S)	324	0.97	trnS-GGA tRNA		UCC(S)	325	0.96	trnS-GGA tRNA		UCC(S)	324	0.97	trnS-GGA tRNA		UCC(S)	324	0.97	trnS-GGA tRNA		UCC(S)	324	0.96	trnS-GGA tRNA		UCC(S)	329	0.97	trnS-GGA tRNA		UCC(S)	327	0.97	trnS-GGA tRNA		UCC(S)	324	0.97	trnS-GGA tRNA		UCC(S)	324	0.96	trnS-GGA tRNA		UCC(S)	324	0.96	trnS-GGA tRNA
UCA(S)	403	1.2	trnS-UGA tRNA		UCA(S)	406	1.2	trnS-UGA tRNA		UCA(S)	402	1.2	trnS-UGA tRNA		UCA(S)	403	1.2	trnS-UGA tRNA		UCA(S)	406	1.2	trnS-UGA tRNA		UCA(S)	408	1.2	trnS-UGA tRNA		UCA(S)	408	1.21	trnS-UGA tRNA		UCA(S)	402	1.2	trnS-UGA tRNA		UCA(S)	406	1.2	trnS-UGA tRNA		UCA(S)	405	1.2	trnS-UGA tRNA
UCG(S)	189	0.56			UCG(S)	187	0.55			UCG(S)	187	0.56			UCG(S)	188	0.56			UCG(S)	187	0.55			UCG(S)	191	0.56			UCG(S)	187	0.55			UCG(S)	186	0.56			UCG(S)	188	0.56			UCG(S)	190	0.56
CCU(P)	411	1.55			CCU(P)	411	1.54			CCU(P)	410	1.55			CCU(P)	410	1.55			CCU(P)	411	1.54			CCU(P)	416	1.54			CCU(P)	413	1.54			CCU(P)	410	1.55			CCU(P)	414	1.54			CCU(P)	412	1.54
CCC(P)	194	0.73			CCC(P)	197	0.74			CCC(P)	194	0.73			CCC(P)	194	0.73			CCC(P)	197	0.74			CCC(P)	200	0.74			CCC(P)	199	0.74			CCC(P)	194	0.73			CCC(P)	199	0.74			CCC(P)	200	0.75
CCA(P)	305	1.15	trnP-UGG tRNA		CCA(P)	311	1.16	trnP-UGG tRNA		CCA(P)	306	1.15	trnP-UGG tRNA		CCA(P)	306	1.15	trnP-UGG tRNA		CCA(P)	311	1.16	trnP-UGG tRNA		CCA(P)	312	1.16	trnP-UGG tRNA		CCA(P)	310	1.15	trnP-UGG tRNA		CCA(P)	306	1.15	trnP-UGG tRNA		CCA(P)	310	1.15	trnP-UGG tRNA		CCA(P)	310	1.16	trnP-UGG tRNA
CCG(P)	149	0.56			CCG(P)	151	0.56			CCG(P)	150	0.57			CCG(P)	150	0.57			CCG(P)	151	0.56			CCG(P)	152	0.56			CCG(P)	153	0.57			CCG(P)	150	0.57			CCG(P)	151	0.56			CCG(P)	151	0.56
ACU(T)	536	1.6			ACU(T)	542	1.6			ACU(T)	537	1.61			ACU(T)	536	1.6			ACU(T)	541	1.6			ACU(T)	548	1.6			ACU(T)	544	1.6			ACU(T)	538	1.61			ACU(T)	542	1.6			ACU(T)	542	1.61
ACC(T)	240	0.72	trnT-GGU tRNA		ACC(T)	243	0.72	trnT-GGU tRNA		ACC(T)	239	0.72	trnT-GGU tRNA		ACC(T)	240	0.72	trnT-GGU tRNA		ACC(T)	243	0.72	trnT-GGU tRNA		ACC(T)	250	0.73	trnT-GGU tRNA		ACC(T)	245	0.72	trnT-GGU tRNA		ACC(T)	240	0.72	trnT-GGU tRNA		ACC(T)	244	0.72	trnT-GGU tRNA		ACC(T)	242	0.72	trnT-GGU tRNA
ACA(T)	410	1.23	trnT-UGU tRNA		ACA(T)	414	1.23	trnT-UGU tRNA		ACA(T)	409	1.23	trnT-UGU tRNA		ACA(T)	410	1.23	trnT-UGU tRNA		ACA(T)	414	1.23	trnT-UGU tRNA		ACA(T)	418	1.22	trnT-UGU tRNA		ACA(T)	415	1.22	trnT-UGU tRNA		ACA(T)	409	1.22	trnT-UGU tRNA		ACA(T)	416	1.23	trnT-UGU tRNA		ACA(T)	415	1.23	trnT-UGU tRNA
ACG(T)	150	0.45	trnS-GCU tRNA		ACG(T)	152	0.45			ACG(T)	150	0.45	trnS-GCU tRNA		ACG(T)	150	0.45	trnS-GCU tRNA		ACG(T)	152	0.45			ACG(T)	155	0.45	trnS-GCU tRNA		ACG(T)	153	0.45			ACG(T)	150	0.45	trnS-GCU tRNA		ACG(T)	151	0.45			ACG(T)	151	0.45
GCU(A)	636	1.83			GCU(A)	642	1.84			GCU(A)	637	1.83			GCU(A)	636	1.83			GCU(A)	642	1.84			GCU(A)	643	1.84			GCU(A)	643	1.84			GCU(A)	637	1.83			GCU(A)	640	1.83			GCU(A)	639	1.83
GCC(A)	218	0.63			GCC(A)	217	0.62			GCC(A)	216	0.62			GCC(A)	218	0.63			GCC(A)	217	0.62			GCC(A)	218	0.62			GCC(A)	218	0.62			GCC(A)	216	0.62			GCC(A)	219	0.63			GCC(A)	219	0.63
GCA(A)	389	1.12	trnA-UGC		GCA(A)	390	1.12	trnA-UGC tRNA		GCA(A)	388	1.12	trnA-UGC		GCA(A)	388	1.12	trnA-UGC		GCA(A)	390	1.12	trnA-UGC tRNA		GCA(A)	389	1.11	trnA-UGC		GCA(A)	390	1.11	trnA-UGC tRNA		GCA(A)	389	1.12	trnA-UGC		GCA(A)	390	1.12	trnA-UGC tRNA		GCA(A)	389	1.12	trnA-UGC tRNA
GCG(A)	147	0.42			GCG(A)	150	0.43			GCG(A)	148	0.43			GCG(A)	148	0.43			GCG(A)	150	0.43			GCG(A)	148	0.42			GCG(A)	150	0.43			GCG(A)	148	0.43			GCG(A)	150	0.43			GCG(A)	148	0.42
Codon (Amino Acid)	Count	RSCU	tRNA		Codon (Amino Acid)	Count	RSCU	tRNA		Codon (Amino Acid)	Count	RSCU	tRNA		Codon (Amino Acid)	Count	RSCU	tRNA		Codon (Amino Acid)	Count	RSCU	tRNA		Codon (Amino Acid)	Count	RSCU	tRNA		Codon (Amino Acid)	Count	RSCU	tRNA		Codon (Amino Acid)	Count	RSCU	tRNA		Codon (Amino Acid)	Count	RSCU			Codon (Amino Acid)	Count	RSCU	tRNA
UAU(Y)	782	1.61			UAU(Y)	792	1.62			UAU(Y)	784	1.61			UAU(Y)	783	1.61			UAU(Y)	790	1.62			UAU(Y)	802	1.61			UAU(Y)	795	1.61			UAU(Y)	783	1.61			UAU(Y)	790	1.61			UAU(Y)	790	1.61
UAC(Y)	191	0.39	trnY-GUA tRNA		UAC(Y)	188	0.38	trnY-GUA tRNA		UAC(Y)	191	0.39	trnY-GUA tRNA		UAC(Y)	191	0.39	trnY-GUA tRNA		UAC(Y)	188	0.38	trnY-GUA tRNA		UAC(Y)	192	0.39	trnY-GUA tRNA		UAC(Y)	190	0.39	trnY-GUA tRNA		UAC(Y)	191	0.39	trnY-GUA tRNA		UAC(Y)	190	0.39	trnY-GUA tRNA		UAC(Y)	190	0.39	trnY-GUA tRNA
UAA(*)	47	1.7			UAA(*)	49	1.73			UAA(*)	47	1.7			UAA(*)	47	1.7			UAA(*)	48	1.71			UAA(*)	50	1.74			UAA(*)	47	1.68			UAA(*)	47	1.7			UAA(*)	48	1.71			UAA(*)	48	1.71
UAG(*)	22	0.8			UAG(*)	21	0.74			UAG(*)	21	0.76			UAG(*)	22	0.8			UAG(*)	21	0.75			UAG(*)	21	0.73			UAG(*)	22	0.79			UAG(*)	21	0.76			UAG(*)	22	0.79			UAG(*)	22	0.79
CAU(H)	486	1.56			CAU(H)	486	1.55	trnL-UAG tRNA		CAU(H)	485	1.55			CAU(H)	486	1.56			CAU(H)	486	1.55	trnL-UAG tRNA		CAU(H)	492	1.54			CAU(H)	491	1.55	trnL-UAG tRNA		CAU(H)	485	1.55			CAU(H)	491	1.56	trnL-UAG tRNA		CAU(H)	491	1.56	trnL-UAG tRNA
CAC(H)	138	0.44	trnH-GUG tRNA		CAC(H)	143	0.45	trnH-GUG tRNA/		CAC(H)	140	0.45	trnH-GUG tRNA		CAC(H)	139	0.44	trnH-GUG tRNA		CAC(H)	143	0.45	trnH-GUG tRNA/		CAC(H)	145	0.46	trnH-GUG tRNA		CAC(H)	141	0.45	trnH-GUG tRNA/		CAC(H)	140	0.45	trnH-GUG tRNA		CAC(H)	140	0.44	trnH-GUG tRNA/		CAC(H)	140	0.44	trnH-GUG tRNA/
CAA(Q)	716	1.54	trnQ-UUG tRNA		CAA(Q)	718	1.54	trnQ-UUG tRNA		CAA(Q)	715	1.54	trnQ-UUG tRNA		CAA(Q)	716	1.54	trnQ-UUG tRNA		CAA(Q)	718	1.54	trnQ-UUG tRNA		CAA(Q)	726	1.54	trnQ-UUG tRNA		CAA(Q)	720	1.54	trnQ-UUG tRNA		CAA(Q)	715	1.54	trnQ-UUG tRNA		CAA(Q)	718	1.54	trnQ-UUG tRNA		CAA(Q)	719	1.54	trnQ-UUG tRNA
CAG(Q)	213	0.46			CAG(Q)	215	0.46			CAG(Q)	212	0.46			CAG(Q)	213	0.46			CAG(Q)	215	0.46			CAG(Q)	217	0.46			CAG(Q)	215	0.46			CAG(Q)	212	0.46			CAG(Q)	216	0.46			CAG(Q)	216	0.46
AAU(N)	970	1.53			AAU(N)	982	1.53			AAU(N)	973	1.53			AAU(N)	968	1.53			AAU(N)	981	1.54			AAU(N)	991	1.53			AAU(N)	985	1.53			AAU(N)	973	1.53			AAU(N)	981	1.53			AAU(N)	980	1.53
AAC(N)	295	0.47	trnN-GUU tRNA		AAC(N)	298	0.47	trnN-GUU tRNA		AAC(N)	295	0.47	trnN-GUU tRNA		AAC(N)	297	0.47	trnN-GUU tRNA		AAC(N)	297	0.46	trnN-GUU tRNA		AAC(N)	302	0.47	trnN-GUU tRNA		AAC(N)	300	0.47	trnN-GUU tRNA		AAC(N)	295	0.47	trnN-GUU tRNA		AAC(N)	303	0.47	trnN-GUU tRNA		AAC(N)	302	0.47	trnN-GUU tRNA
AAA(K)	1038	1.5	trnK-UUU tRNA		AAA(K)	1059	1.5	trnK-UUU tRNA		AAA(K)	1038	1.5	trnK-UUU tRNA		AAA(K)	1037	1.5	trnK-UUU tRNA		AAA(K)	1056	1.5	trnK-UUU tRNA		AAA(K)	1064	1.49	trnK-UUU tRNA		AAA(K)	1061	1.5	trnK-UUU tRNA		AAA(K)	1037	1.5	trnK-UUU tRNA		AAA(K)	1062	1.5	trnK-UUU tRNA		AAA(K)	1058	1.5	trnK-UUU tRNA
AAG(K)	350	0.5			AAG(K)	356	0.5			AAG(K)	349	0.5			AAG(K)	349	0.5			AAG(K)	355	0.5			AAG(K)	363	0.51			AAG(K)	355	0.5			AAG(K)	349	0.5			AAG(K)	352	0.5			AAG(K)	354	0.5
GAU(D)	879	1.62			GAU(D)	883	1.62			GAU(D)	877	1.62			GAU(D)	879	1.62			GAU(D)	881	1.62			GAU(D)	889	1.62			GAU(D)	886	1.62			GAU(D)	878	1.62			GAU(D)	889	1.63			GAU(D)	889	1.63
GAC(D)	203	0.38	trnD-GUC tRNA		GAC(D)	205	0.38	trnD-GUC tRNA		GAC(D)	205	0.38	trnD-GUC tRNA		GAC(D)	203	0.38	trnD-GUC tRNA		GAC(D)	205	0.38	trnD-GUC tRNA		GAC(D)	206	0.38	trnD-GUC tRNA		GAC(D)	206	0.38	trnD-GUC tRNA		GAC(D)	205	0.38	trnD-GUC tRNA		GAC(D)	203	0.37	trnD-GUC tRNA		GAC(D)	203	0.37	trnD-GUC tRNA
GAA(E)	1008	1.47	trnE-UUC tRNA		GAA(E)	1016	1.48	trnE-UUC tRNA		GAA(E)	1008	1.47	trnE-UUC tRNA		GAA(E)	1009	1.48	trnE-UUC tRNA		GAA(E)	1014	1.48	trnE-UUC tRNA		GAA(E)	1036	1.48	trnE-UUC tRNA		GAA(E)	1018	1.48	trnE-UUC tRNA		GAA(E)	1008	1.48	trnE-UUC tRNA		GAA(E)	1018	1.48	trnE-UUC tRNA		GAA(E)	1016	1.47	trnE-UUC tRNA
GAG(E)	359	0.53			GAG(E)	359	0.52			GAG(E)	359	0.53			GAG(E)	359	0.52			GAG(E)	359	0.52			GAG(E)	365	0.52			GAG(E)	361	0.52			GAG(E)	358	0.52			GAG(E)	361	0.52			GAG(E)	363	0.53
Codon (Amino Acid)	Count	RSCU	tRNA		Codon (Amino Acid)	Count	RSCU	tRNA		Codon (Amino Acid)	Count	RSCU	tRNA		Codon (Amino Acid)	Count	RSCU	tRNA		Codon (Amino Acid)	Count	RSCU	tRNA		Codon (Amino Acid)	Count	RSCU	tRNA		Codon (Amino Acid)	Count	RSCU	tRNA		Codon (Amino Acid)	Count	RSCU	tRNA		Codon (Amino Acid)	Count	RSCU			Codon (Amino Acid)	Count	RSCU	tRNA
UGU(C)	223	1.5			UGU(C)	227	1.5			UGU(C)	222	1.49			UGU(C)	223	1.5			UGU(C)	227	1.5			UGU(C)	226	1.49			UGU(C)	227	1.5			UGU(C)	223	1.5			UGU(C)	225	1.5			UGU(C)	225	1.5
UGC(C)	75	0.5	trnC-GCA tRNA		UGC(C)	75	0.5	trnC-GCA tRNA		UGC(C)	75	0.51	trnC-GCA tRNA		UGC(C)	75	0.5	trnC-GCA tRNA		UGC(C)	75	0.5	trnC-GCA tRNA		UGC(C)	77	0.51	trnC-GCA tRNA		UGC(C)	75	0.5	trnC-GCA tRNA		UGC(C)	75	0.5	trnC-GCA tRNA		UGC(C)	75	0.5	trnC-GCA tRNA		UGC(C)	75	0.5	trnC-GCA tRNA
UGA(*)	14	0.51			UGA(*)	15	0.53			UGA(*)	15	0.54			UGA(*)	14	0.51			UGA(*)	15	0.54			UGA(*)	15	0.52			UGA(*)	15	0.54			UGA(*)	15	0.54			UGA(*)	14	0.5			UGA(*)	14	0.5
UGG(W)	449	1	trnW-CCA tRNA		UGG(W)	451	1	trnW-CCA tRNA		UGG(W)	449	1	trnW-CCA tRNA		UGG(W)	449	1	trnW-CCA tRNA		UGG(W)	450	1	trnW-CCA tRNA		UGG(W)	455	1	trnW-CCA tRNA		UGG(W)	450	1	trnW-CCA tRNA		UGG(W)	449	1	trnW-CCA tRNA		UGG(W)	451	1	trnW-CCA tRNA		UGG(W)	450	1	trnW-CCA tRNA
CGU(R)	337	1.29	trnR-ACG tRNA		CGU(R)	341	1.29	trnR-ACG tRNA		CGU(R)	337	1.29	trnR-ACG tRNA		CGU(R)	337	1.29	trnR-ACG tRNA		CGU(R)	341	1.29	trnR-ACG tRNA		CGU(R)	341	1.27	trnR-ACG tRNA		CGU(R)	343	1.29	trnR-ACG tRNA		CGU(R)	337	1.29	trnR-ACG tRNA		CGU(R)	341	1.28	trnR-ACG tRNA		CGU(R)	340	1.28	trnR-ACG tRNA
CGC(R)	109	0.42			CGC(R)	111	0.42			CGC(R)	110	0.42			CGC(R)	109	0.42			CGC(R)	111	0.42			CGC(R)	112	0.42			CGC(R)	111	0.42			CGC(R)	110	0.42			CGC(R)	110	0.41			CGC(R)	110	0.41
CGA(R)	361	1.38			CGA(R)	364	1.37			CGA(R)	359	1.37			CGA(R)	361	1.38			CGA(R)	364	1.37			CGA(R)	366	1.37			CGA(R)	369	1.38			CGA(R)	360	1.37			CGA(R)	369	1.39			CGA(R)	368	1.39
CGG(R)	119	0.45			CGG(R)	120	0.45			CGG(R)	119	0.45			CGG(R)	119	0.45			CGG(R)	119	0.45			CGG(R)	121	0.45			CGG(R)	121	0.45			CGG(R)	119	0.45			CGG(R)	120	0.45			CGG(R)	120	0.45
AGU(S)	405	1.21			AGU(S)	406	1.2			AGU(S)	403	1.21			AGU(S)	405	1.21			AGU(S)	406	1.2			AGU(S)	407	1.2			AGU(S)	406	1.2			AGU(S)	403	1.21			AGU(S)	405	1.2			AGU(S)	406	1.2
AGC(S)	129	0.39			AGC(S)	129	0.38	trnS-GCU tRNA		AGC(S)	129	0.39			AGC(S)	129	0.39			AGC(S)	129	0.38	trnS-GCU tRNA		AGC(S)	130	0.38			AGC(S)	130	0.38	trnS-GCU tRNA		AGC(S)	130	0.39			AGC(S)	130	0.38	trnS-GCU tRNA		AGC(S)	130	0.39	trnS-GCU tRNA
AGA(R)	477	1.82	trnR-UCU tRNA		AGA(R)	486	1.83	trnR-UCU tRNA		AGA(R)	477	1.82	trnR-UCU tRNA		AGA(R)	478	1.82	trnR-UCU tRNA		AGA(R)	485	1.83	trnR-UCU tRNA		AGA(R)	493	1.84	trnR-UCU tRNA		AGA(R)	486	1.82	trnR-UCU tRNA		AGA(R)	476	1.82	trnR-UCU tRNA		AGA(R)	486	1.83	trnR-UCU tRNA		AGA(R)	485	1.83	trnR-UCU tRNA
AGG(R)	169	0.65			AGG(R)	170	0.64			AGG(R)	170	0.65			AGG(R)	169	0.64			AGG(R)	170	0.64			AGG(R)	173	0.65			AGG(R)	170	0.64			AGG(R)	169	0.65			AGG(R)	170	0.64			AGG(R)	170	0.64
GGU(G)	577	1.32			GGU(G)	581	1.31			GGU(G)	578	1.32			GGU(G)	578	1.32			GGU(G)	581	1.31			GGU(G)	587	1.31			GGU(G)	582	1.31			GGU(G)	577	1.32			GGU(G)	578	1.3			GGU(G)	578	1.3
GGC(G)	180	0.41			GGC(G)	179	0.4	trnG-GCC tRNA		GGC(G)	180	0.41			GGC(G)	179	0.41			GGC(G)	179	0.4	trnG-GCC tRNA		GGC(G)	184	0.41	trnG-GCC tRNA		GGC(G)	180	0.41	trnG-GCC tRNA		GGC(G)	181	0.41			GGC(G)	182	0.41	trnG-GCC tRNA		GGC(G)	182	0.41	trnG-GCC tRNA
GGA(G)	708	1.61	trnG-UCC tRNA		GGA(G)	718	1.62	trnG-UCC tRNA		GGA(G)	710	1.62	trnG-UCC tRNA		GGA(G)	708	1.61	trnG-UCC tRNA		GGA(G)	715	1.62	trnG-UCC tRNA		GGA(G)	722	1.61	trnG-UCC tRNA		GGA(G)	719	1.62	trnG-UCC tRNA		GGA(G)	709	1.62	trnG-UCC tRNA		GGA(G)	717	1.62	trnG-UCC tRNA		GGA(G)	717	1.62	trnG-UCC tRNA
GGG(G)	289	0.66			GGG(G)	294	0.66			GGG(G)	288	0.66			GGG(G)	289	0.66			GGG(G)	294	0.66			GGG(G)	297	0.66			GGG(G)	296	0.67			GGG(G)	288	0.66			GGG(G)	295	0.67			GGG(G)	295	0.67
Average number of codon usage=26,083					Average number of codon usage=26,315					Average number of codon usage=26,085					Average number of codon usage=26,086					Average number of codon usage=26,283					Average number of codon usage=26,586					Average number of codon usage=26,403					Average number of codon usage=26,084					Average number of codon usage=26,358					Average number of codon usage=26,334
Asterisk (*) denotes stop codon. RSCU: Relative synonymous codon usage. Bold type denotes the exception of codon usage.
[truncated: 20 more columns]

## Sheet: Table S3
Table S3. The predicted RNA editing sites in the complete chloroplast genome of the 15 Cotoneaster species.
Cotoneaster conspicuus					Cotoneaster dielsianus					Cotoneaster foveolatus					Cotoneaster franchetii					Cotoneaster hebephyllus					Cotoneaster horizontalis					Cotoneaster integrrimus					Cotoneaster microphyllus					Cotoneaster mongolianus					Cotoneaster multiflorus
Gene	Nt Pos	AA Pos	Effect	Score	Gene	Nt Pos	AA Pos	Effect	Score	Gene	Nt Pos	AA Pos	Effect	Score	Gene	Nt Pos	AA Pos	Effect	Score	Gene	Nt Pos	AA Pos	Effect	Score	Gene	Nt Pos	AA Pos	Effect	Score	Gene	Nt Pos	AA Pos	Effect	Score	Gene	Nt Pos	AA Pos	Effect	Score	Gene	Nt Pos	AA Pos	Effect	Score	Gene	Nt Pos	AA Pos	Effect	Score
accD	64	22	CGG (R) => TGG (W)	1	accD	64	22	CGG (R) => TGG (W)	1	accD	64	22	CGG (R) => TGG (W)	1	accD	64	22	CGG (R) => TGG (W)	1	accD	64	22	CGG (R) => TGG (W)	1	accD	64	22	CGG (R) => TGG (W)	1	accD	64	22	CGG (R) => TGG (W)	1	accD	64	22	CGG (R) => TGG (W)	1	accD	64	22	CGG (R) => TGG (W)	1	accD	64	22	CGG (R) => TGG (W)	1
	854	285	TCG (S) => TTG (L)	0.8		854	285	TCG (S) => TTG (L)	0.8		854	285	TCG (S) => TTG (L)	0.8		854	285	TCG (S) => TTG (L)	0.8		854	285	TCG (S) => TTG (L)	0.8		854	285	TCG (S) => TTG (L)	0.8		854	285	TCG (S) => TTG (L)	0.8		854	285	TCG (S) => TTG (L)	0.8		854	285	TCG (S) => TTG (L)	0.8		854	285	TCG (S) => TTG (L)	0.8
	1463	488	CCT (P) => CTT (L)	1		1463	488	CCT (P) => CTT (L)	1		1463	488	CCT (P) => CTT (L)	1		1463	488	CCT (P) => CTT (L)	1		1463	488	CCT (P) => CTT (L)	1		1463	488	CCT (P) => CTT (L)	1		1463	488	CCT (P) => CTT (L)	1		1463	488	CCT (P) => CTT (L)	1		1463	488	CCT (P) => CTT (L)	1		1463	488	CCT (P) => CTT (L)	1
atpA	773	258	TCA (S) => TTA (L)	1	atpA	773	258	TCA (S) => TTA (L)	1	atpA	773	258	TCA (S) => TTA (L)	1	atpA	773	258	TCA (S) => TTA (L)	1	atpA	773	258	TCA (S) => TTA (L)	1	atpA	773	258	TCA (S) => TTA (L)	1	atpA	773	258	TCA (S) => TTA (L)	1	atpA	773	258	TCA (S) => TTA (L)	1	atpA	773	258	TCA (S) => TTA (L)	1	atpA	773	258	TCA (S) => TTA (L)	1
	914	305	TCA (S) => TTA (L)	1		914	305	TCA (S) => TTA (L)	1		914	305	TCA (S) => TTA (L)	1		914	305	TCA (S) => TTA (L)	1		914	305	TCA (S) => TTA (L)	1		914	305	TCA (S) => TTA (L)	1		914	305	TCA (S) => TTA (L)	1		914	305	TCA (S) => TTA (L)	1		914	305	TCA (S) => TTA (L)	1		914	305	TCA (S) => TTA (L)	1
	1148	383	TCA (S) => TTA (L)	1		1148	383	TCA (S) => TTA (L)	1		1148	383	TCA (S) => TTA (L)	1		1148	383	TCA (S) => TTA (L)	1		1148	383	TCA (S) => TTA (L)	1		1148	383	TCA (S) => TTA (L)	1		1148	383	TCA (S) => TTA (L)	1		1148	383	TCA (S) => TTA (L)	1		1148	383	TCA (S) => TTA (L)	1		1148	383	TCA (S) => TTA (L)	1
atpB	37	13	CCT (P) => TCT (S)	1	atpB	37	13	CCT (P) => TCT (S)	1	atpB	37	13	CCT (P) => TCT (S)	1	atpB	37	13	CCT (P) => TCT (S)	1	atpB	37	13	CCT (P) => TCT (S)	1	atpB	37	13	CCT (P) => TCT (S)	1	atpB	37	13	CCT (P) => TCT (S)	1	atpB	37	13	CCT (P) => TCT (S)	1	atpB	37	13	CCT (P) => TCT (S)	1	atpB	37	13	CCT (P) => TCT (S)	1
atpF	92	31	CCA (P) => CTA (L)	0.86	atpF	92	31	CCA (P) => CTA (L)	0.86	atpF	92	31	CCA (P) => CTA (L)	0.86	atpF	92	31	CCA (P) => CTA (L)	0.86	atpF	92	31	CCA (P) => CTA (L)	0.86	atpF	92	31	CCA (P) => CTA (L)	0.86	atpF	92	31	CCA (P) => CTA (L)	0.86	atpF	92	31	CCA (P) => CTA (L)	0.86	atpF	92	31	CCA (P) => CTA (L)	0.86	atpF	92	31	CCA (P) => CTA (L)	0.86
atpI	629	210	TCA (S) => TTA (L)	1	atpI	629	210	TCA (S) => TTA (L)	1	atpI	629	210	TCA (S) => TTA (L)	1	atpI	629	210	TCA (S) => TTA (L)	1	atpI	629	210	TCA (S) => TTA (L)	1	atpI	629	210	TCA (S) => TTA (L)	1	atpI	629	210	TCA (S) => TTA (L)	1	atpI	629	210	TCA (S) => TTA (L)	1	atpI	629	210	TCA (S) => TTA (L)	1	atpI	629	210	TCA (S) => TTA (L)	1
clpP	556	186	CAT (H) => TAT (Y)	1	clpP	559	187	CAT (H) => TAT (Y)	1	clpP	556	186	CAT (H) => TAT (Y)	1	clpP	556	186	CAT (H) => TAT (Y)	1	clpP	559	187	CAT (H) => TAT (Y)	1	clpP	556	186	CAT (H) => TAT (Y)	1	clpP	559	187	CAT (H) => TAT (Y)	1	clpP	556	186	CAT (H) => TAT (Y)	1	clpP	559	187	CAT (H) => TAT (Y)	1	clpP	559	187	CAT (H) => TAT (Y)	1
matK	532	178	CTC (L) => TTC (F)	0.86	matK	532	178	CTC (L) => TTC (F)	0.86	matK	532	178	CTC (L) => TTC (F)	0.86	matK	532	178	CTC (L) => TTC (F)	0.86	matK	532	178	CTC (L) => TTC (F)	0.86	matK	532	178	CTC (L) => TTC (F)	0.86	matK	532	178	CTC (L) => TTC (F)	0.86	matK	532	178	CTC (L) => TTC (F)	0.86	matK	532	178	CTC (L) => TTC (F)	0.86	matK	532	178	CTC (L) => TTC (F)	0.86
	619	207	CTC (L) => TTC (F)	1		619	207	CTC (L) => TTC (F)	1		619	207	CTC (L) => TTC (F)	1		619	207	CTC (L) => TTC (F)	1		619	207	CTC (L) => TTC (F)	1		619	207	CTC (L) => TTC (F)	1		619	207	CTC (L) => TTC (F)	1		619	207	CTC (L) => TTC (F)	1		619	207	CTC (L) => TTC (F)	1		619	207	CTC (L) => TTC (F)	1
	634	212	CAT (H) => TAT (Y)	1		634	212	CAT (H) => TAT (Y)	1		634	212	CAT (H) => TAT (Y)	1		634	212	CAT (H) => TAT (Y)	1		634	212	CAT (H) => TAT (Y)	1		634	212	CAT (H) => TAT (Y)	1		634	212	CAT (H) => TAT (Y)	1		634	212	CAT (H) => TAT (Y)	1		634	212	CAT (H) => TAT (Y)	1		634	212	CAT (H) => TAT (Y)	1
	923	308	TCT (S) => TTT (F)	0.86		923	308	TCT (S) => TTT (F)	0.86		923	308	TCT (S) => TTT (F)	0.86		923	308	TCT (S) => TTT (F)	0.86		923	308	TCT (S) => TTT (F)	0.86		923	308	TCT (S) => TTT (F)	0.86		923	308	TCT (S) => TTT (F)	0.86		923	308	TCT (S) => TTT (F)	0.86		923	308	TCT (S) => TTT (F)	0.86		923	308	TCT (S) => TTT (F)	0.86
	1184	395	TCG (S) => TTG (L)	0.86		1184	395	TCG (S) => TTG (L)	0.86		1184	395	TCG (S) => TTG (L)	0.86		1184	395	TCG (S) => TTG (L)	0.86		1184	395	TCG (S) => TTG (L)	0.86		1184	395	TCG (S) => TTG (L)	0.86		1184	395	TCG (S) => TTG (L)	0.86		1184	395	TCG (S) => TTG (L)	0.86		1184	395	TCG (S) => TTG (L)	0.86		1184	395	TCG (S) => TTG (L)	0.86
ndhA	341	114	TCA (S) => TTA (L)	1	ndhA	341	114	TCA (S) => TTA (L)	1	ndhA	341	114	TCA (S) => TTA (L)	1	ndhA	341	114	TCA (S) => TTA (L)	1	ndhA	341	114	TCA (S) => TTA (L)	1	ndhA	341	114	TCA (S) => TTA (L)	1	ndhA	341	114	TCA (S) => TTA (L)	1	ndhA	341	114	TCA (S) => TTA (L)	1	ndhA	341	114	TCA (S) => TTA (L)	1	ndhA	341	114	TCA (S) => TTA (L)	1
	566	189	TCA (S) => TTA (L)	1		566	189	TCA (S) => TTA (L)	1		566	189	TCA (S) => TTA (L)	1		566	189	TCA (S) => TTA (L)	1		566	189	TCA (S) => TTA (L)	1		566	189	TCA (S) => TTA (L)	1		566	189	TCA (S) => TTA (L)	1		566	189	TCA (S) => TTA (L)	1		566	189	TCA (S) => TTA (L)	1		566	189	TCA (S) => TTA (L)	1
ndhB	149	50	TCA (S) => TTA (L)	1	ndhB	149	50	TCA (S) => TTA (L)	1	ndhB	149	50	TCA (S) => TTA (L)	1	ndhB	149	50	TCA (S) => TTA (L)	1	ndhB	149	50	TCA (S) => TTA (L)	1	ndhB	149	50	TCA (S) => TTA (L)	1	ndhB	149	50	TCA (S) => TTA (L)	1	ndhB	149	50	TCA (S) => TTA (L)	1	ndhB	149	50	TCA (S) => TTA (L)	1	ndhB	149	50	TCA (S) => TTA (L)	1
	467	156	CCA (P) => CTA (L)	1		467	156	CCA (P) => CTA (L)	1		467	156	CCA (P) => CTA (L)	1		467	156	CCA (P) => CTA (L)	1		467	156	CCA (P) => CTA (L)	1		467	156	CCA (P) => CTA (L)	1		467	156	CCA (P) => CTA (L)	1		467	156	CCA (P) => CTA (L)	1		467	156	CCA (P) => CTA (L)	1		467	156	CCA (P) => CTA (L)	1
	542	181	ACG (T) => ATG (M)	1		542	181	ACG (T) => ATG (M)	1		542	181	ACG (T) => ATG (M)	1		542	181	ACG (T) => ATG (M)	1		542	181	ACG (T) => ATG (M)	1		542	181	ACG (T) => ATG (M)	1		542	181	ACG (T) => ATG (M)	1		542	181	ACG (T) => ATG (M)	1		542	181	ACG (T) => ATG (M)	1		542	181	ACG (T) => ATG (M)	1
	586	196	CAC (H) => TAC (Y)	1		586	196	CAC (H) => TAC (Y)	1		586	196	CAC (H) => TAC (Y)	1		586	196	CAC (H) => TAC (Y)	1		586	196	CAC (H) => TAC (Y)	1		586	196	CAC (H) => TAC (Y)	1		586	196	CAC (H) => TAC (Y)	1		586	196	CAC (H) => TAC (Y)	1		586	196	CAC (H) => TAC (Y)	1		586	196	CAC (H) => TAC (Y)	1
	611	204	TCA (S) => TTA (L)	0.8		611	204	TCA (S) => TTA (L)	0.8		611	204	TCA (S) => TTA (L)	0.8		611	204	TCA (S) => TTA (L)	0.8		611	204	TCA (S) => TTA (L)	0.8		611	204	TCA (S) => TTA (L)	0.8		611	204	TCA (S) => TTA (L)	0.8		611	204	TCA (S) => TTA (L)	0.8		611	204	TCA (S) => TTA (L)	0.8		611	204	TCA (S) => TTA (L)	0.8
	737	246	CCA (P) => CTA (L)	1		737	246	CCA (P) => CTA (L)	1		737	246	CCA (P) => CTA (L)	1		737	246	CCA (P) => CTA (L)	1		737	246	CCA (P) => CTA (L)	1		737	246	CCA (P) => CTA (L)	1		737	246	CCA (P) => CTA (L)	1		737	246	CCA (P) => CTA (L)	1		737	246	CCA (P) => CTA (L)	1		737	246	CCA (P) => CTA (L)	1
	746	249	TCT (S) => TTT (F)	1		746	249	TCT (S) => TTT (F)	1		746	249	TCT (S) => TTT (F)	1		746	249	TCT (S) => TTT (F)	1		746	249	TCT (S) => TTT (F)	1		746	249	TCT (S) => TTT (F)	1		746	249	TCT (S) => TTT (F)	1		746	249	TCT (S) => TTT (F)	1		746	249	TCT (S) => TTT (F)	1		746	249	TCT (S) => TTT (F)	1
	830	277	TCA (S) => TTA (L)	1		830	277	TCA (S) => TTA (L)	1		830	277	TCA (S) => TTA (L)	1		830	277	TCA (S) => TTA (L)	1		830	277	TCA (S) => TTA (L)	1		830	277	TCA (S) => TTA (L)	1		830	277	TCA (S) => TTA (L)	1		830	277	TCA (S) => TTA (L)	1		830	277	TCA (S) => TTA (L)	1		830	277	TCA (S) => TTA (L)	1
	836	279	TCA (S) => TTA (L)	1		836	279	TCA (S) => TTA (L)	1		836	279	TCA (S) => TTA (L)	1		836	279	TCA (S) => TTA (L)	1		836	279	TCA (S) => TTA (L)	1		836	279	TCA (S) => TTA (L)	1		836	279	TCA (S) => TTA (L)	1		836	279	TCA (S) => TTA (L)	1		836	279	TCA (S) => TTA (L)	1		836	279	TCA (S) => TTA (L)	1
	1112	371	TCA (S) => TTA (L)	1		1112	371	TCA (S) => TTA (L)	1		1112	371	TCA (S) => TTA (L)	1		1112	371	TCA (S) => TTA (L)	1		1112	371	TCA (S) => TTA (L)	1		1112	371	TCA (S) => TTA (L)	1		1112	371	TCA (S) => TTA (L)	1		1112	371	TCA (S) => TTA (L)	1		1112	371	TCA (S) => TTA (L)	1		1112	371	TCA (S) => TTA (L)	1
	1255	419	CAT (H) => TAT (Y)	1		1255	419	CAT (H) => TAT (Y)	1		1255	419	CAT (H) => TAT (Y)	1		1255	419	CAT (H) => TAT (Y)	1		1255	419	CAT (H) => TAT (Y)	1		1255	419	CAT (H) => TAT (Y)	1		1255	419	CAT (H) => TAT (Y)	1		1255	419	CAT (H) => TAT (Y)	1		1255	419	CAT (H) => TAT (Y)	1		1255	419	CAT (H) => TAT (Y)	1
	1481	494	CCA (P) => CTA (L)	1		1481	494	CCA (P) => CTA (L)	1		1481	494	CCA (P) => CTA (L)	1		1481	494	CCA (P) => CTA (L)	1		1481	494	CCA (P) => CTA (L)	1		1481	494	CCA (P) => CTA (L)	1		1481	494	CCA (P) => CTA (L)	1		1481	494	CCA (P) => CTA (L)	1		1481	494	CCA (P) => CTA (L)	1		1481	494	CCA (P) => CTA (L)	1
ndhD	313	105	CGG (R) => TGG (W)	0.8	ndhD	313	105	CGG (R) => TGG (W)	0.8	ndhD	313	105	CGG (R) => TGG (W)	0.8	ndhD	313	105	CGG (R) => TGG (W)	0.8	ndhD	313	105	CGG (R) => TGG (W)	0.8	ndhD	313	105	CGG (R) => TGG (W)	0.8	ndhD	313	105	CGG (R) => TGG (W)	0.8	ndhD	313	105	CGG (R) => TGG (W)	0.8	ndhD	313	105	CGG (R) => TGG (W)	0.8	ndhD	313	105	CGG (R) => TGG (W)	0.8
	383	128	CCA (P) => CTA (L)	1		383	128	CCA (P) => CTA (L)	1		383	128	CCA (P) => CTA (L)	1		383	128	CCA (P) => CTA (L)	1		383	128	CCA (P) => CTA (L)	1		383	128	CCA (P) => CTA (L)	1		383	128	CCA (P) => CTA (L)	1		383	128	CCA (P) => CTA (L)	1		383	128	CCA (P) => CTA (L)	1		383	128	CCA (P) => CTA (L)	1
	599	200	TCA (S) => TTA (L)	1		599	200	TCA (S) => TTA (L)	1		599	200	TCA (S) => TTA (L)	1		599	200	TCA (S) => TTA (L)	1		599	200	TCA (S) => TTA (L)	1		599	200	TCA (S) => TTA (L)	1		599	200	TCA (S) => TTA (L)	1		599	200	TCA (S) => TTA (L)	1		599	200	TCA (S) => TTA (L)	1		599	200	TCA (S) => TTA (L)	1
	674	225	TCA (S) => TTA (L)	1		674	225	TCA (S) => TTA (L)	1		674	225	TCA (S) => TTA (L)	1		674	225	TCA (S) => TTA (L)	1		674	225	TCA (S) => TTA (L)	1		674	225	TCA (S) => TTA (L)	1		674	225	TCA (S) => TTA (L)	1		674	225	TCA (S) => TTA (L)	1		674	225	TCA (S) => TTA (L)	1		674	225	TCA (S) => TTA (L)	1
	878	293	TCA (S) => TTA (L)	1		878	293	TCA (S) => TTA (L)	1		878	293	TCA (S) => TTA (L)	1		878	293	TCA (S) => TTA (L)	1		878	293	TCA (S) => TTA (L)	1		878	293	TCA (S) => TTA (L)	1		878	293	TCA (S) => TTA (L)	1		878	293	TCA (S) => TTA (L)	1		878	293	TCA (S) => TTA (L)	1		878	293	TCA (S) => TTA (L)	1
	887	296	CCC (P) => CTC (L)	1		887	296	CCC (P) => CTC (L)	1		887	296	CCC (P) => CTC (L)	1		887	296	CCC (P) => CTC (L)	1		887	296	CCC (P) => CTC (L)	1		887	296	CCC (P) => CTC (L)	1		887	296	CCC (P) => CTC (L)	1		887	296	CCC (P) => CTC (L)	1		887	296	CCC (P) => CTC (L)	1		887	296	CCC (P) => CTC (L)	1
	1298	433	TCA (S) => TTA (L)	0.8		1298	433	TCA (S) => TTA (L)	0.8		1298	433	TCA (S) => TTA (L)	0.8		1298	433	TCA (S) => TTA (L)	0.8		1298	433	TCA (S) => TTA (L)	0.8		1298	433	TCA (S) => TTA (L)	0.8		1298	433	TCA (S) => TTA (L)	0.8		1298	433	TCA (S) => TTA (L)	0.8		1298	433	TCA (S) => TTA (L)	0.8		1298	433	TCA (S) => TTA (L)	0.8
	1405	469	CTT (L) => TTT (F)	0.8		1405	469	CTT (L) => TTT (F)	0.8		1405	469	CTT (L) => TTT (F)	0.8		1405	469	CTT (L) => TTT (F)	0.8		1405	469	CTT (L) => TTT (F)	0.8		1405	469	CTT (L) => TTT (F)	0.8		1405	469	CTT (L) => TTT (F)	0.8		1405	469	CTT (L) => TTT (F)	0.8		1405	469	CTT (L) => TTT (F)	0.8		1405	469	CTT (L) => TTT (F)	0.8
ndhF	290	97	TCG (S) => TTG (L)	1	ndhF	290	97	TCG (S) => TTG (L)	1	ndhF	290	97	TCG (S) => TTG (L)	1	ndhF	290	97	TCG (S) => TTG (L)	1	ndhF	290	97	TCG (S) => TTG (L)	1	ndhF	290	97	TCG (S) => TTG (L)	1	ndhF	290	97	TCG (S) => TTG (L)	1	ndhF	290	97	TCG (S) => TTG (L)	1	ndhF	290	97	TCG (S) => TTG (L)	1	ndhF	290	97	TCG (S) => TTG (L)	1
	392	131	TCC (S) => TTC (F)	1		392	131	TCC (S) => TTC (F)	1		392	131	TCC (S) => TTC (F)	1		392	131	TCC (S) => TTC (F)	1		392	131	TCC (S) => TTC (F)	1		392	131	TCC (S) => TTC (F)	1		392	131	TCC (S) => TTC (F)	1		392	131	TCC (S) => TTC (F)	1		392	131	TCC (S) => TTC (F)	1		392	131	TCC (S) => TTC (F)	1
	1502	501	ACG (T) => ATG (M)	0.8		1502	501	ACG (T) => ATG (M)	0.8		1502	501	ACG (T) => ATG (M)	0.8		1502	501	ACG (T) => ATG (M)	0.8		1502	501	ACG (T) => ATG (M)	0.8		1502	501	ACG (T) => ATG (M)	0.8		1502	501	ACG (T) => ATG (M)	0.8		1502	501	ACG (T) => ATG (M)	0.8		1502	501	ACG (T) => ATG (M)	0.8		1502	501	ACG (T) => ATG (M)	0.8
	1876	626	CTT (L) => TTT (F)	1		1876	626	CTT (L) => TTT (F)	1		1876	626	CTT (L) => TTT (F)	1		1876	626	CTT (L) => TTT (F)	1		1876	626	CTT (L) => TTT (F)	1		1876	626	CTT (L) => TTT (F)	1		1876	626	CTT (L) => TTT (F)	1		1876	626	CTT (L) => TTT (F)	1		1876	626	CTT (L) => TTT (F)	1		1876	626	CTT (L) => TTT (F)	1
																2246	749	TCT (S) => TTT (F)	1
ndhG	314	105	ACA (T) => ATA (I)	0.8	ndhG	314	105	ACA (T) => ATA (I)	0.8	ndhG	314	105	ACA (T) => ATA (I)	0.8	ndhG	314	105	ACA (T) => ATA (I)	0.8	ndhG	314	105	ACA (T) => ATA (I)	0.8	ndhG	314	105	ACA (T) => ATA (I)	0.8	ndhG	314	105	ACA (T) => ATA (I)	0.8	ndhG	314	105	ACA (T) => ATA (I)	0.8	ndhG	314	105	ACA (T) => ATA (I)	0.8	ndhG	314	105	ACA (T) => ATA (I)	0.8
	494	165	GCC (A) => GTC (V)	0.8		494	165	GCC (A) => GTC (V)	0.8		494	165	GCC (A) => GTC (V)	0.8		494	165	GCC (A) => GTC (V)	0.8		494	165	GCC (A) => GTC (V)	0.8		494	165	GCC (A) => GTC (V)	0.8		494	165	GCC (A) => GTC (V)	0.8		494	165	GCC (A) => GTC (V)	0.8		494	165	GCC (A) => GTC (V)	0.8		494	165	GCC (A) => GTC (V)	0.8
petB	418	140	CGG (R) => TGG (W)	1	petB	418	140	CGG (R) => TGG (W)	1	petB	418	140	CGG (R) => TGG (W)	1	petB	418	140	CGG (R) => TGG (W)	1	petB	418	140	CGG (R) => TGG (W)	1	petB	418	140	CGG (R) => TGG (W)	1	petB	469	157	CGG (R) => TGG (W)	1	petB	418	140	CGG (R) => TGG (W)	1	petB	418	140	CGG (R) => TGG (W)	1	petB	418	140	CGG (R) => TGG (W)	1
	611	204	CCA (P) => CTA (L)	1		611	204	CCA (P) => CTA (L)	1		611	204	CCA (P) => CTA (L)	1		611	204	CCA (P) => CTA (L)	1		611	204	CCA (P) => CTA (L)	1		611	204	CCA (P) => CTA (L)	1		662	221	CCA (P) => CTA (L)	1		611	204	CCA (P) => CTA (L)	1		611	204	CCA (P) => CTA (L)	1		611	204	CCA (P) => CTA (L)	1
psaI	83	28	TCT (S) => TTT (F)	0.86	psaI	80	27	TCT (S) => TTT (F)	0.86	psaI	83	28	TCT (S) => TTT (F)	0.86	psaI	83	28	TCT (S) => TTT (F)	0.86	psaI	80	27	TCT (S) => TTT (F)	0.86	psaI	83	28	TCT (S) => TTT (F)	0.86	psaI	80	27	TCT (S) => TTT (F)	0.86	psaI	83	28	TCT (S) => TTT (F)	0.86	psaI	80	27	TCT (S) => TTT (F)	0.86	psaI	80	27	TCT (S) => TTT (F)	0.86
psbE	214	72	CCT (P) => TCT (S)	1	psbE	214	72	CCT (P) => TCT (S)	1	psbE	214	72	CCT (P) => TCT (S)	1	psbE	214	72	CCT (P) => TCT (S)	1	psbE	214	72	CCT (P) => TCT (S)	1	psbE	214	72	CCT (P) => TCT (S)	1	psbE	214	72	CCT (P) => TCT (S)	1	psbE	214	72	CCT (P) => TCT (S)	1	psbE	214	72	CCT (P) => TCT (S)	1	psbE	214	72	CCT (P) => TCT (S)	1
psbF	77	26	TCT (S) => TTT (F)	1	psbF	77	26	TCT (S) => TTT (F)	1	psbF	77	26	TCT (S) => TTT (F)	1	psbF	77	26	TCT (S) => TTT (F)	1	psbF	77	26	TCT (S) => TTT (F)	1	psbF	77	26	TCT (S) => TTT (F)	1	psbF	77	26	TCT (S) => TTT (F)	1	psbF	77	26	TCT (S) => TTT (F)	1	psbF	77	26	TCT (S) => TTT (F)	1	psbF	77	26	TCT (S) => TTT (F)	1
psbL	2	1	ACG (T) => ATG (M)	1	psbL	2	1	ACG (T) => ATG (M)	1	psbL	2	1	ACG (T) => ATG (M)	1	psbL	2	1	ACG (T) => ATG (M)	1	psbL	2	1	ACG (T) => ATG (M)	1	psbL	2	1	ACG (T) => ATG (M)	1	psbL	2	1	ACG (T) => ATG (M)	1	psbL	2	1	ACG (T) => ATG (M)	1	psbL	2	1	ACG (T) => ATG (M)	1	psbL	2	1	ACG (T) => ATG (M)	1
rpoA	830	277	TCA (S) => TTA (L)	1	rpoA	830	277	TCA (S) => TTA (L)	1	rpoA	830	277	TCA (S) => TTA (L)	1	rpoA	830	277	TCA (S) => TTA (L)	1	rpoA	830	277	TCA (S) => TTA (L)	1	rpoA	830	277	TCA (S) => TTA (L)	1	rpoA	830	277	TCA (S) => TTA (L)	1	rpoA	830	277	TCA (S) => TTA (L)	1	rpoA	830	277	TCA (S) => TTA (L)	1	rpoA	830	277	TCA (S) => TTA (L)	1
rpoB	338	113	TCT (S) => TTT (F)	1	rpoB	338	113	TCT (S) => TTT (F)	1	rpoB	338	113	TCT (S) => TTT (F)	1	rpoB	338	113	TCT (S) => TTT (F)	1	rpoB	338	113	TCT (S) => TTT (F)	1	rpoB	338	113	TCT (S) => TTT (F)	1	rpoB	338	113	TCT (S) => TTT (F)	1	rpoB	338	113	TCT (S) => TTT (F)	1	rpoB	338	113	TCT (S) => TTT (F)	1	rpoB	338	113	TCT (S) => TTT (F)	1
	566	189	TCG (S) => TTG (L)	1		566	189	TCG (S) => TTG (L)	1		566	189	TCG (S) => TTG (L)	1		566	189	TCG (S) => TTG (L)	1		566	189	TCG (S) => TTG (L)	1		566	189	TCG (S) => TTG (L)	1		566	189	TCG (S) => TTG (L)	1		566	189	TCG (S) => TTG (L)	1		566	189	TCG (S) => TTG (L)	1		566	189	TCG (S) => TTG (L)	1
	1994	665	TCT (S) => TTT (F)	1		1994	665	TCT (S) => TTT (F)	1		1994	665	TCT (S) => TTT (F)	1		1994	665	TCT (S) => TTT (F)	1		1994	665	TCT (S) => TTT (F)	1		1994	665	TCT (S) => TTT (F)	1		1994	665	TCT (S) => TTT (F)	1		1994	665	TCT (S) => TTT (F)	1		1994	665	TCT (S) => TTT (F)	1		1994	665	TCT (S) => TTT (F)	1
	2420	807	TCA (S) => TTA (L)	0.86		2420	807	TCA (S) => TTA (L)	0.86		2420	807	TCA (S) => TTA (L)	0.86		2420	807	TCA (S) => TTA (L)	0.86		2420	807	TCA (S) => TTA (L)	0.86		2420	807	TCA (S) => TTA (L)	0.86		2420	807	TCA (S) => TTA (L)	0.86		2420	807	TCA (S) => TTA (L)	0.86		2420	807	TCA (S) => TTA (L)	0.86		2420	807	TCA (S) => TTA (L)	0.86
rpoC1	80	27	ACC (T) => ATC (I)	0.86	rpoC1	101	34	ACC (T) => ATC (I)	0.86	rpoC1	80	27	ACC (T) => ATC (I)	0.86	rpoC1	80	27	ACC (T) => ATC (I)	0.86	rpoC1	101	34	ACC (T) => ATC (I)	0.86	rpoC1	80	27	ACC (T) => ATC (I)	0.86	rpoC1	101	34	ACC (T) => ATC (I)	0.86	rpoC1	80	27	ACC (T) => ATC (I)	0.86	rpoC1	101	34	ACC (T) => ATC (I)	0.86	rpoC1	101	34	ACC (T) => ATC (I)	0.86
rpoC2	1493	498	ACG (T) => ATG (M)	0.86	rpoC2	1493	498	ACG (T) => ATG (M)	0.86	rpoC2	1493	498	ACG (T) => ATG (M)	0.86	rpoC2	1493	498	ACG (T) => ATG (M)	0.86	rpoC2	1493	498	ACG (T) => ATG (M)	0.86	rpoC2	1493	498	ACG (T) => ATG (M)	0.86	rpoC2	1493	498	ACG (T) => ATG (M)	0.86	rpoC2	1493	498	ACG (T) => ATG (M)	0.86	rpoC2	1493	498	ACG (T) => ATG (M)	0.86	rpoC2	1493	498	ACG (T) => ATG (M)	0.86
	1783	595	CGT (R) => TGT (C)	0.86		1783	595	CGT (R) => TGT (C)	0.86		1783	595	CGT (R) => TGT (C)	0.86		1783	595	CGT (R) => TGT (C)	0.86		1783	595	CGT (R) => TGT (C)	0.86		1783	595	CGT (R) => TGT (C)	0.86		1783	595	CGT (R) => TGT (C)	0.86		1783	595	CGT (R) => TGT (C)	0.86		1783	595	CGT (R) => TGT (C)	0.86		1783	595	CGT (R) => TGT (C)	0.86
	3062	1021	TCT (S) => TTT (F)	0.86		3062	1021	TCT (S) => TTT (F)	0.86		3062	1021	TCT (S) => TTT (F)	0.86		3062	1021	TCT (S) => TTT (F)	0.86		3062	1021	TCT (S) => TTT (F)	0.86		3062	1021	TCT (S) => TTT (F)	0.86		3062	1021	TCT (S) => TTT (F)	0.86		3062	1021	TCT (S) => TTT (F)	0.86		3062	1021	TCT (S) => TTT (F)	0.86		3062	1021	TCT (S) => TTT (F)	0.86
	3740	1247	TCA (S) => TTA (L)	0.86		3740	1247	TCA (S) => TTA (L)	0.86		3740	1247	TCA (S) => TTA (L)	0.86		3740	1247	TCA (S) => TTA (L)	0.86		3740	1247	TCA (S) => TTA (L)	0.86		3740	1247	TCA (S) => TTA (L)	0.86		3740	1247	TCA (S) => TTA (L)	0.86		3740	1247	TCA (S) => TTA (L)	0.86		3740	1247	TCA (S) => TTA (L)	0.86		3740	1247	TCA (S) => TTA (L)	0.86
rps2	248	83	TCA (S) => TTA (L)	1	rps2	248	83	TCA (S) => TTA (L)	1	rps2	248	83	TCA (S) => TTA (L)	1	rps2	248	83	TCA (S) => TTA (L)	1	rps2	248	83	TCA (S) => TTA (L)	1	rps2	248	83	TCA (S) => TTA (L)	1	rps2	248	83	TCA (S) => TTA (L)	1	rps2	248	83	TCA (S) => TTA (L)	1	rps2	248	83	TCA (S) => TTA (L)	1	rps2	248	83	TCA (S) => TTA (L)	1
																																			rps8	374	125	ACC (T) => ATC (I)	1
rps14	80	27	TCA (S) => TTA (L)	1	rps14	80	27	TCA (S) => TTA (L)	1	rps14	80	27	TCA (S) => TTA (L)	1	rps14	80	27	TCA (S) => TTA (L)	1	rps14	80	27	TCA (S) => TTA (L)	1	rps14	80	27	TCA (S) => TTA (L)	1	rps14	80	27	TCA (S) => TTA (L)	1	rps14	80	27	TCA (S) => TTA (L)	1	rps14	80	27	TCA (S) => TTA (L)	1	rps14	80	27	TCA (S) => TTA (L)	1
	149	50	CCA (P) => CTA (L)	1		149	50	CCA (P) => CTA (L)	1		149	50	CCA (P) => CTA (L)	1		149	50	CCA (P) => CTA (L)	1		149	50	CCA (P) => CTA (L)	1		149	50	CCA (P) => CTA (L)	1		149	50	CCA (P) => CTA (L)	1		149	50	CCA (P) => CTA (L)	1		149	50	CCA (P) => CTA (L)	1		149	50	CCA (P) => CTA (L)	1
rps16	212	71	TCA (S) => TTA (L)	0.83	rps16	212	71	TCA (S) => TTA (L)	0.83	rps16	212	71	TCA (S) => TTA (L)	0.83	rps16	212	71	TCA (S) => TTA (L)	0.83	rps16	212	71	TCA (S) => TTA (L)	0.83	rps16	212	71	TCA (S) => TTA (L)	0.83	rps16	212	71	TCA (S) => TTA (L)	0.83	rps16	212	71	TCA (S) => TTA (L)	0.83	rps16	212	71	TCA (S) => TTA (L)	0.83	rps16	212	71	TCA (S) => TTA (L)	0.83
					* The astrisk present different RNA editing, comparing the others plastomes.
					Nt Pos : Nucleotide position on CDS
					AA Pos : Amino acid phosition on CDS
[truncated: 25 more columns]
